# Supplementary material for: The CERV protein of Cer1, a C. elegans LTR retrotransposon, is required for nuclear export of viral genomic RNA and can form giant nuclear rods
Source: PLoS Genet. 2023 Jun 29;19(6):e1010804. doi: 10.1371/journal.pgen.1010804 (PMC10309623; doi:10.1371/journal.pgen.1010804)
Supplement: S1 Data — (XLSX) [file pgen.1010804.s004.xlsx]

## Sheet: Fig 5
Fig 5. CERV rod diameters (nm)
690
550
530
410
460
570
616
487
389
487
547
604
516
640
590
590
604
680
500
500
460
580
453
640
580
779
516
528
607
516
607
516
607
547
730
560.74 Average

## Sheet: Fig 5C
Quantitation of CERV rods for Fig 5C
A1 WT	A2 WT	A3 WT	A4 WT	A4 mated	A5 WT	A6 WT		daf-2 A 6		A1 fog-2	A2 fog-2	A3 fog-2	A4 fog-2	A5 fog-2	A5 fog2 unmated 2cd	A6 fog-2	A7 fog-2	A8 fog-2	A5 fog-2 mated A4
0	0	16	52	58	39	133		222		0	5	23	33	35		30	17	30	96
0	0	8	27	27	36	163		103		0	11	21	45	31	29	55	65	30	131
0	0	8	26	67	92	167		54		0	3	16	20	64	92	46	16	37	82
0	0	9	25	58	34	168		118		0	26	20	36	52	82	36	39	60	84
0	0	5	5	79	53	88		131		0	17	26	10	43	26	26	56	32	85
0	0	18	50	156	12	137		157		0	19	19	29	37	22	34	37	50	133
0	0	6	41	48	51	161		242		0	11	12	59	22	96	37	54	41	54
0	0	2	24	110	49	62		136		0	17	22	23	57	75	41	26	17	73
0	0	11	29	148	10	224		135		0	37	23	41	46	87	38	31	37	84
0	0	3	63	155	42	110		24		4	25	7	48	43	32	35	26	47	111
0	0	4	46	124	49	111		158		0	4	37	14	21	34	30	30	37	65
0	0	2	99	38	65	142		98		0	25	8	54	42	55	20	32	58	135
0	0	15	34	79	60	76		92		0	13	40	39	47	98	38	37	23	86
0	0	8	38	102	13	183		165		0	12	10	42	32	40	36	23	46	117
0	0	1	24	248	53	156		71		0	8	22	18	36	50	22	18	12	124
0	0	0	86	123	79	169		212		0	15	18	40	48	21	34	31	67	153
0	0	7	37	78	46	165		88		0	20	18	33	55	50	25	38	45	106
0	0	21	35	38	21	39		203		20	26	3	27	28	21	26	36	18	120
0	0	18	25	188	43	99		37		0	18	17	22	35	41	51	38	22	64
0	0	22	15	10	47	141		97		0	22	27	50	31	21	24	42	26	59
0	0	1	26	39	31	50		69		0	15	26	41	34	45	42	20	36	103
0	0	27	30	131	63	127		164		0	16	39	87	62	63	28	33.9	31	132
0	0	1	38	140	52	94		101		0	13	37	35	41	17	47		22	67
0	0	9	46	84	50	131		69		0	54	34	28	49	20	22		35.8	173
0	0	4	21	79	24	181		122.7		0	4	63	58	42	43	34.3			146
0	0	4	44	59	44.6	120				0	35	12	18	46	28				91
0	0	12	43	69		115				0	39	23	34	111	68				121
0	0	3	38.1	210		130.1				0	88	30	63	29	52				210
0	0	7		15						0	39	32	3	46	19				203
0	0	4		23						0	25	62	13	22	47.4				98
0	0	9		17						0	70	29	58	33					88
0	0	8.5		90.3						0	25	24	63	28					110
0	0									37	9	28	33	69					119
0	17.1									0	11	3	21	45					184
AVERAGE 0										0	35	34	21	60					96
										13	31	63	32	40					133
										0	20	32	45	48					160
										0	22	42	31	44					134
										0	32	26.4	24	28					145
										0	15		50	51					174
										0	4		36	28					189
										0	22.8			30					118
										0				55
										0				49
										0				44
										0				54
										0				57
										1.6				32
														71
														26
														41
														20
														43
														43.1

## Sheet: S7 Fig
S7 Fig. TEM fibril lengths microns)
0.245
0.166
0.126
0.264
0.525
0.295
0.353
0.308
0.191
0.181
0.249
0.308
0.108
0.264
0.199
0.228
0.315
0.325
0.205
0.239
0.306
0.21
0.239
0.171
0.195
0.298
0.273
0.175
0.194
0.083
0.134
0.182
0.152
0.135
0.151
0.194
0.229
0.181
0.185
0.262
0.164
0.067
0.092
0.178
0.097
0.194
0.153
0.161
0.192
0.31
0.167
0.256
0.258
0.303
0.214
0.165
0.316
0.217
0.397
0.34
0.259
0.132
0.157
0.176
0.092
0.317
0.214
0.19
0.205
0.236
0.127
0.163
0.16
0.274
0.209
0.048
0.025
0.188
0.217
0.164
0.07
0.139
0.183
0.078
0.104
0.11
0.141
0.098
0.146
0.139
0.161
0.173
0.169
0.144
0.172
0.172
0.278
0.132
0.062
0.085
0.17
0.112
0.17
0.226
0.142
0.185
0.138
0.185
0.232
0.131
0.092
0.089
0.104
0.207
0.157
0.216
0.147
0.175
0.189
0.313
0.269
0.279
0.37
0.272
0.167
0.206
0.284
0.088
0.151
0.109
0.056
0.095
0.124
0.143
0.125
0.155
0.181
0.065
0.081
0.188
0.181
0.225
0.074
0.141
0.12
0.52
0.48
0.44
0.5
0.42
0.196 AVERAGE
